# Supplementary material for: Extension of Lung Damage at Chest Computed Tomography in Severely Ill COVID-19 Patients Treated with Interleukin-6 Receptor Blockers Correlates with Inflammatory Cytokines Production and Prognosis
Source: Tomography. 2023 May 11;9(3):981–94. doi: 10.3390/tomography9030080 (PMC10204376; doi:10.3390/tomography9030080)
Supplement: Supplementary file 1 [file tomography-09-00080-s001.zip]

Archive with 1 entries (1 files):
- tomography-2360685-supplementary.pdf
